# Supplementary material for: Serological Survey of Lyssaviruses in Polish Bats in the Frame of Passive Rabies Surveillance Using an Enzyme-Linked Immunosorbent Assay
Source: Viruses. 2020 Feb 28;12(3):271. doi: 10.3390/v12030271 (PMC7150987; doi:10.3390/v12030271)
Supplement: Supplementary file 1 [file viruses-12-00271-s001.zip]

Archive with 2 entries (2 files):
- Supplementary Table 1.pdf
- viruses-684380-supplementary.png
